# Supplementary material for: Identifying SARS-CoV-2 Drugs Binding to the Spike Fatty Acid Binding Pocket Using In Silico Docking and Molecular Dynamics
Source: Int J Mol Sci. 2023 Feb 20;24(4):4192. doi: 10.3390/ijms24044192 (PMC9966092; doi:10.3390/ijms24044192)
Supplement: Supplementary file 1 [file ijms-24-04192-s001.zip]

Archive with 1 entries (1 files):
- ijms-2214795-supplementary.pdf
